# Supplementary material for: The Germinal Origin of Salivary and Lacrimal Glands and the Contributions of Neural Crest Cell-Derived Epithelium to Tissue Regeneration
Source: Int J Mol Sci. 2023 Sep 5;24(18):13692. doi: 10.3390/ijms241813692 (PMC10531458; doi:10.3390/ijms241813692)
Supplement: Supplementary file 1 [file ijms-24-13692-s001.zip]

Archive with 5 entries (5 files):
- caption movie.pdf
- ijms-2566892-supplementary figures.pdf
- Movie S1.mp4
- Movie S2.mp4
- Movie S3.avi
